# Supplementary material for: Age-related differences in appetitive trace conditioning and novel object recognition procedures
Source: Neurobiol Learn Mem. 2019 Oct;164:107041. doi: 10.1016/j.nlm.2019.107041 (PMC6857625; doi:10.1016/j.nlm.2019.107041)
Supplement: Supplementary data 1 [file mmc1.xml]

<?xml version="1.0" encoding="utf-8" standalone="no"?>
<data>
  <datasets>
    <author>helen.cassaday@nottingham.ac.uk</author>
    <type>0</type>
    <dataset>
      <value>4</value>
      <reason>Data will be made available on request</reason>
      <comments />
    </dataset>
  </datasets>
</data>
